# Supplementary material for: Super-Resolution Imaging of the A- and B-Type Lamin Networks: A Comparative Study of Different Fluorescence Labeling Procedures
Source: Int J Mol Sci. 2021 Sep 22;22(19):10194. doi: 10.3390/ijms221910194 (PMC8508656; doi:10.3390/ijms221910194)
Supplement: Supplementary file 1 [file ijms-22-10194-s001.zip]

Archive with 1 entries (1 files):
- ijms-1289716-supplementary.pdf
